# Supplementary material for: Non-Nucleoside Lycorine-Based Analogs as Potential DENV/ZIKV NS5 Dual Inhibitors: Structure-Based Virtual Screening and Chemoinformatic Analysis
Source: Metabolites. 2024 Sep 26;14(10):519. doi: 10.3390/metabo14100519 (PMC11509260; doi:10.3390/metabo14100519)
Supplement: Supplementary file 1 [file metabolites-14-00519-s001.zip]

Archive with 15 entries (15 files):
- Figure S1.png
- Figure S10.png
- Figure S11 MD_PCA_SASA_Rg_Hbonds.png
- Figure S12 MD_PCA_SASA_Rg_Hbonds.png
- Figure S2.png
- Figure S3 Redocking of crystallographic ligands.png
- Figure S4.png
- Figure S5.png
- Figure S6.png
- Figure S7.png
- Figure S8.png
- Figure S9.png
- Table S1.png
- Table S2.png
- Table S3.xlsx
