# Supplementary material for: Non-Nucleoside Lycorine-Based Analogs as Potential DENV/ZIKV NS5 Dual Inhibitors: Structure-Based Virtual Screening and Chemoinformatic Analysis
Source: Metabolites. 2024 Sep 26;14(10):519. doi: 10.3390/metabo14100519 (PMC11509260; doi:10.3390/metabo14100519)
Supplement: Supplementary file 1 [file metabolites-14-00519-s001.zip › Table S3.xlsx]

## Sheet: All Pairs 
Structure 1	Structure 2	Identifier 1	Identifier 2	Mismatches	Sim. Score	Site Count	Change(XP_GScore)	Change(SynthDiff)	Change(ADMET_Risk)
#VALUE!	#VALUE!	LYCS505-214	LYCS214-510	22	0.722	2	-1.758	0.143	5.163
#VALUE!	#VALUE!	LYCS505-214	LYCS214-507	18	0.75	3	-1.637	-0.197	-0.934
#VALUE!	#VALUE!	LYCS505-214	LYCS510-212	20	0.733	3	-1.079	-0.312	1.767
#VALUE!	#VALUE!	LYC728-210	LYC728-212	4	0.955	1	-0.071	-0.021	0
#VALUE!	#VALUE!	LYCR66-506	LYCR211-507	16	0.781	3	-0.057	0.25	0.603
#VALUE!	#VALUE!	LYCS510-212	LYCS510-214	4	0.944	1	0.17	-0.037	0.371
#VALUE!	#VALUE!	LYCR211-507	LYCS510-212	20	0.74	3	0.514	-0.295	2.369
#VALUE!	#VALUE!	LYCS214-507	LYCS510-212	16	0.784	4	0.558	-0.115	2.701
#VALUE!	#VALUE!	LYCR66-506	LYCS510-214	20	0.74	3	0.627	-0.082	3.343
#VALUE!	#VALUE!	LYCS214-507	LYCS510-214	18	0.763	4	0.728	-0.152	3.071

## Sheet: LYCR728-210_LYCR728-212
	#VALUE!
	Structure	Identifier	R1(1)	R2(1)	R3(2)	R Pattern	R Count	XP GScore	Rule of 5	SynthDiff
	#VALUE!	LYCR728-210	#VALUE!	#VALUE!	#VALUE!	R1 2 3	3	-10.221	2	4
	#VALUE!	LYCR728-212	#VALUE!	#VALUE!	#VALUE!	R1 2 3	3	-10.293	2	4
